# Supplementary material for: RTL1/PEG11 imprinted in human and mouse brain mediates anxiety-like and social behaviors and regulates neuronal excitability in the locus coeruleus
Source: Hum Mol Genet. 2022 May 14;31(18):3161–80. doi: 10.1093/hmg/ddac110 (PMC9476620; doi:10.1093/hmg/ddac110)
Supplement: 4_Supplementary_Material_ddac110 [file 4_supplementary_material_ddac110.zip]

Archive with 1 entries (1 files):
- 4_Supplementary_Material_ddac110.pdf
