# Supplementary material for: RTL1/PEG11 imprinted in human and mouse brain mediates anxiety-like and social behaviors and regulates neuronal excitability in the locus coeruleus
Source: Hum Mol Genet. 2022 May 14;31(18):3161–80. doi: 10.1093/hmg/ddac110 (PMC9476620; doi:10.1093/hmg/ddac110)
Supplement: Table_S1_ddac110 [file table_s1_ddac110.xlsx]

## Sheet: Primer information
	Supplementary Table: Primer information
	Species	Gene (Transcript ID)	Primer Name	Primer Sequence		Product Size (bp)	Product Location	Exons	PCR Cycling Conditions	Detailed PCR Cycling Conditions
	Homo sapiens	RTL1 (NM_001134888.3)	RTL1_1190	Forward	AACGACCGTCTGAGAGTTGG	183	(1059:1241)	E4	A, B, C, E	A: Initial denaturation at 95°C for 30 s, followed by 35 cycles of 95°C for 1 s, and 60°C for 15 s.
				Reverse	GGTGAACATGGCCTCTTCTG
	Homo sapiens	RTL1 (NM_001134888.3)	RTL1_3819	Forward	GCTCCCTACGACTCATCCTG	240	(3727:3966)	E4	A, C, E
				Reverse	CACCGAAGAACTCACACAGC
	Homo sapiens	RTL1 (NM_001134888.3)	RTL1_t1	Forward	AATGGGCCAAAGCTCTACTG	584	(1114:1697)	E4	B
				Reverse	CTCTTGGGCGAACTTCTCAT					B: Initial denaturation at 95°C for 30 s, followed by 41 or 51 cycles of 95°C for 15 s and 60°C for 30 s.
	Homo sapiens	RTL1 (NM_001134888.3)	RTL1_t3	Forward	TCCCCAGACCCTATCATACCT	471	(2478:2948)	E4	B
				Reverse	CTTGCGGAAAGCCCTCTT
	Homo sapiens	RTL1 (NM_001134888.3)	RTL1_2639_1	Forward	GGCCAGGAAGTCCTGATCTA	177	(2556:2732)	E4	D
				Reverse	GTTCAGTTTCACCCCTTTGG
	Homo sapiens	RTL1 (NM_001134888.3)	RTL1_2639_2	Forward	GGCCAGGAAGTCCTGATCTA	248	(2556:2803)	E4	D	C: Initial denaturation at 95°C for 5 min, followed by 51 or 46 cycles of 95°C for 30 s, 68°C (or 60°C) for 30 s and 72°C for 1 min, and a final extension at 72°C for 7 min.
				Reverse	TCGATGAAGTTTCGCAGAGA
	Homo sapiens	RTL1 (NM_001134888.3)	RTL1_2471	Forward	GCCGAGTGGTTCACAAAACT	224	(2340:2563)	E4	B, C
				Reverse	TCCTGGCCATAAGAAAGCAC
	Homo sapiens	RTL1 (NM_001134888.3)	RTL1_1724	Forward	GCTGCTCATGGTGAGAGTGA	237	(1595:1831)	E4	B, C
				Reverse	ATGGACTCCTGGTGGTTCTG					D: Initial denaturation at 94°C for 2 min, followed by 11 or 21 cycles of 94°C for 20 s, 65°C for 15 s and 68°C for 10 s, followed by 41, 31 or 91 cycles of 94°C for 15 s, 60°C for 15 s and 72°C for 10 s.
	Homo sapiens	RTL1 (NM_001134888.3)	RTL1_2904	Forward	CGAATTCGTCTTCCCCTACC	202	(2801:3002)	E4	D
				Reverse	GCCGGTTTCCAAGTAGAATG
	Homo sapiens	RTL1 (NM_001134888.3)	RTL1_Q	Forward	GACGTGTTTAACCCGAAGGA	125	(2052:2176)	E4	E
				Reverse	TCGCTGTGATCACTGTCTCC
	Homo sapiens	GAPDH (NM_002046.7)	GAPDH	Forward	CTCTGCTCCTCCTGTTCGACA	112	(4:115)	E1-E3	E
				Reverse	ACGACCAAATCCGTTGACTC					E: Initial denaturation at 95°C for 10 min, followed by 50 cycles of 95°C for 15 s and 60°C for 1 min.
	Homo sapiens	18S ribosomal RNA (NR_146119.1)	18S_rRNA	Forward	GTTGGTGGAGCGATTTGTCT	120	(1345:1464)	E1	E
				Reverse	GAACGCCACTTGTCCCTCTA
	Homo sapiens	GAPDH (NG_007073.2)	GAPDH_gDNA	Forward	TGCCTTCTTGCCTCTTGTCT	146	(6979:7124)	E3 included	B
				Reverse	GGCTCACCATGTAGCACTCA
