# Supplementary material for: RTL1/PEG11 imprinted in human and mouse brain mediates anxiety-like and social behaviors and regulates neuronal excitability in the locus coeruleus
Source: Hum Mol Genet. 2022 May 14;31(18):3161–80. doi: 10.1093/hmg/ddac110 (PMC9476620; doi:10.1093/hmg/ddac110)
Supplement: Table_S2_ddac110 [file table_s2_ddac110.xlsx]

## Sheet: Human subjects
	Supplementary Table: Summary of this family trio (fetal samples)
	Status	Sex	Age	Ethnicity	Prim. Cause of Death	Tissues
	Daughter	F	18W4D	Taiwanese	Abortion	Prefrontal cortex, cortex, thalamus, hippocampus, amygdala, cerebellum
	Father	M	38 y/0			Blood
	Mother	F	38 y/0			Blood
	Supplementary Table: Summary of this family trio (child's samples)
	Status	Sex	Age	Ethnicity	Disease	Tissues
	Daughter	F	3Y189D	Taiwanese	Epilepsy	Left frontal cortex
	Father	M				Blood
	Mother	F				Blood
	Supplementary Table: Summary of this family trio (young adult's samples)
	Status	Sex	Age	Ethnicity	Disease	Tissues
	Daughter	F	17Y241D	Taiwanese	Right temporal ganglioglioma	Blood, temporal cortex (normal and tumor tissue)
	Father	M				Blood
	Mother	F				Blood
	Supplementary Table: Summary of this family quartet (adult's samples)
	Status	Lab ID	Study ID	Case ID	Tissues	Brain ID	Source	Primary Diag.	Sex	Age (y/o)	Ethnicity	Handed	Prim. Cause of Death	Sec. Cause of Death	PMI (hrs)
	Offspring with Autism	83539	1631002	AN12457	Prefrontal cortex (Brodmann area 8)	B-6640	Harvard-ATP	Autism	F	29	English-White	R	Status Epilepticus	Left Cerebellar Stroke	17.83
	Offspring without Autism	80074	1631022	AN09853	Prefrontal cortex (Brodmann area 10)	B-7827	Harvard-ATP	Epilepsy	F	32	English-White	R	Cardiac Arrest	Epilepsy	20.67
	Father	80073	1631011		Blood (cell line?)
	Mother	80072	1631012		Blood
	Supplementary Table: Summary of this family duet (adult's adrenal gland samples)
	Status	Sex	Age (y/o)	Ethnicity	Disease	Tissues
	Daughter	F	45.5	Taiwanese	Aldosterone-producing adenoma	Blood, adrenal gland (normal and tumor tissue)
	Mother	F	75.4			Blood
	Supplementary Table: Summary of this family trio (young adult whose blood was used to generate hiPSC-derived cortical neurons)
	Status	Sex	Age	Ethnicity	Disease	Tissues
	Son	M	16Y	Taiwanese	Autism	Blood
	Father	M	63Y			Blood
	Mother	F	54Y			Blood
