# Supplementary material for: RTL1/PEG11 imprinted in human and mouse brain mediates anxiety-like and social behaviors and regulates neuronal excitability in the locus coeruleus
Source: Hum Mol Genet. 2022 May 14;31(18):3161–80. doi: 10.1093/hmg/ddac110 (PMC9476620; doi:10.1093/hmg/ddac110)
Supplement: Table_S3_ddac110 [file table_s3_ddac110.xlsx]

## Sheet: SNP information
	Supplementary information: Single Nucleotide Polymorphism (SNP) information
	SNP site	Alleles	dbSNP rs# cluster ID
	1190	A/G	rs3825569
	1724	G/A	rs34163305
	2471	T/C	rs6575805
	2639	C/T	rs117811010
	2904	G/C/A	rs11623267
	3819	G/C/A	rs368439404
