# Supplementary material for: RTL1/PEG11 imprinted in human and mouse brain mediates anxiety-like and social behaviors and regulates neuronal excitability in the locus coeruleus
Source: Hum Mol Genet. 2022 May 14;31(18):3161–80. doi: 10.1093/hmg/ddac110 (PMC9476620; doi:10.1093/hmg/ddac110)
Supplement: Table_S4_ddac110 [file table_s4_ddac110.xlsx]

## Sheet: Rtl1-Behavior schedule
Male	Weeks of age	Type	Test	Stress level		Female	Weeks of age	Type	Test	Stress level
	13-14	Sensorimotor Tests	Catwalk	0			13-14	Sensorimotor Tests	Catwalk	0
	14-15	Sensorimotor Tests	Rotarod	1			14-15	Sensorimotor Tests	Rotarod	1
	15-16	Sensorimotor/anxiety	Openfield	0			15-16	Sensorimotor/anxiety	Openfield	0
	16-17	Anxiety	light/dark preference	0			16-17	Anxiety	light/dark preference	0
	17-18	Sensorimotor Tests	Wire Hang Test	1			17-18	Sensorimotor Tests	Wire Hang Test	1
	18-19	Sensorimotor Tests	Grip Strength	1			18-19	Sensorimotor Tests	Grip Strength	1
	19-20	Anxiety	Emergence test	0			19-20	Anxiety	Emergence test	0
	20-21	Learning and Memory	2-Object Novel Object Recognition(2h)	0			20-21	Learning and Memory	2-Object Novel Object Recognition(2h)	0
	21-22	Learning and Memory	2-Object Novel Object Recognition(24h)	0			21-22	Learning and Memory	T Maze Spontaneous Alternation	0
	22-23	Learning and Memory	T Maze Spontaneous Alternation	0			22-23	Anxiety	Elevated plus maze	1
	23-24	Anxiety	Elevated plus maze	1			22-23	Learning and Memory	2-Object Novel Object Recognition(24h)	0
	23-24	Social Interaction Tests	Three-Chamber Sociability and Social Novelty Test	0			23-24	Learning and Memory	T Maze Rewarded Alternation	1
	24-25	Learning and Memory	T Maze Rewarded Alternation	1			23-25	Social Interaction Tests	Three-Chamber Sociability and Social Novelty Test	0
	24-26	Social Interaction Tests	Tube Dominance Test	1			25-26	Social Interaction Tests	Tube Dominance Test	1
	25-26	Anxiety	Novelty suppressed feeding	1			25-26	Anxiety	Novelty suppressed feeding	1
	26-27	Sensorimotor Tests	Hot Plate	2			26-27	Sensorimotor Tests	Hot Plate	2
	27-28	Learning and Memory/Fear	Fear Conditioning	2			28-29	Learning and Memory/Fear	Fear Conditioning	2
	29-30	Depression	The Forced Swim Test	2			29-30	Depression	The Forced Swim Test	2
